# Supplementary material for: Impact of newborn screening on the reported incidence and clinical outcomes associated with medium- and long-chain fatty acid oxidation disorders
Source: Genet Med. 2021 Jan 25;23(5):816–29. doi: 10.1038/s41436-020-01070-0 (PMC8105167; doi:10.1038/s41436-020-01070-0)
Supplement: Supplementary file 1 — Supplementary Table S1 [file 41436_2020_1070_MOESM1_ESM.xlsx]

## Sheet: Sheet1
Table S1 Countried with expanded NBS programs for LC-FAODsa
Deficiency	VLCAD	LCHADb	CPT-1	CPT-2c	CACTc	TFPb
Europe
Czech Republic	+	+	+	+	+	–
Spain	+	+	–	–	–	–
United Kingdom	–	–	–	–	–	–
The Netherlands	+	+	+	+	–	–
Latvia	–	+	–	–	–	–
Germany	+	+	+	+	+	+
Austria	+	+	+	+	+	+
Italy	–	+	–	–	–	–
Norway	+	+	+	+	+	+
Portugal	+	+	+	+	–	–
Belarus	+	+	–	–	–	–
Estonia	+	–	+	+	+	–
Poland	–	+	–	–	–	–
France	+	+	+	+	+	–
Slovenia	+	+	+	+
Greece	+	+	+	+	+	–
Sweden	+	+	+	+	+	–
Belgium	+	+	–	–	–	–
Croatia	+	+	–	–	–	–
Iceland	+	+	+	+	–	–
Denmark	+	+	+	+	+	–
Republic of Ireland	–	–	–	–	–	–
Hungary	+	+	+	+	–	–
Cyprus	+	+	+	+	+	+
Slovakia	+	+	+	+	+	–
Asia
China	+	+	+	+	+	+
Japan	+	+	+	+	+	+
Taiwan	+	+	+	+	+
Singapore	+	–	–	–	+	–
Saudi Arabia	+	–	–	–	–	–
South Korea	+	+	+	+	–	+
India	+	–	+	–	–	–
Hong Kong	+	+	+	+	+	–
United Arab Emirates	+	+	+	+	+	+
Oman	+	+	+	–	–	–
Kuwait	+	+	–	–	–	+
Georgia	+	+	–	–	–	+
South America
Brazil	+	+	–	+	–	–
Colombia	+	+	–	+	–	+
Australia
Australia	+	+	–	–	–	–
New Zealand	+	+	+	+	+	+
North America
Canada	–	–	+	+	+	–
Mexico	+	+	+	+	+	+
United States	+	–	+	+	–	–
Africa
Egypt	+	+	–	+	–	–
South Africa	+	–	–	–	–	–
CACT carnitine-acylcarnitine translocase, CPT-1 carnitine palmitoyltransferase-1, CPT-2 carnitine palmitoyltransferase-2, LC-FAOD long-chain fatty acid oxidation disorder, LCHAD long-chain 3-hydroxyacyl–coenzyme A dehydrogenase, NBS newborn screening, TFP trifunctional protein, VLCAD very long-chain acyl–coenzyme A dehydrogenase.
aSupporting references available on request.
bLCHAD and TFP deficiences cannot be differentiated based on newborn screening analytes
cCPT-2 and CACT deficiences cannot be differentiated based on newborn screening analytes
